# Supplementary material for: A study on the quality evaluation index system of smart home care for older adults in the community ——based on Delphi and AHP
Source: BMC Public Health. 2023 Mar 1;23:411. doi: 10.1186/s12889-023-15262-1 (PMC9975439; doi:10.1186/s12889-023-15262-1)
Supplement: Supplementary file 2 — Additional file 2. Judgement Matrix of smart meal assistance. [file 12889_2023_15262_MOESM2_ESM.xlsx]

## Sheet: Sheet1
index	Platform supports phone or online ordering and feedback	Platform available to provide reassuring and satisfying meals and make adjustments to feedback	Platform and system focus on user privacy protection	Meals are available in a timely manner	Platform available to introduce different types of menus and pricing tailored to the user's condition	The system with simple interface, easy to learn and operate, time-saving
Platform supports phone or online ordering and feedback	1	2	C4Meals are available in a timely manner	0.5	5	2
Platform available to provide reassuring and satisfying meals and make adjustments to feedback	0.5	1	0.2	2	3	0.5
Platform and system focus on user privacy protection	3	5	1	8	6	5
Meals are available in a timely manner	2	0.5	0.125	1	4	1		Expert1
Platform available to introduce different types of menus and pricing tailored to the user's condition	0.2	0.333333	0.166667	0.25	1	1
The system with simple interface, easy to learn and operate, time-saving	0.5	2	0.2	1	1	1
index	Platform supports phone or online ordering and feedback	Platform available to provide reassuring and satisfying meals and make adjustments to feedback	Platform and system focus on user privacy protection	Meals are available in a timely manner	Platform available to introduce different types of menus and pricing tailored to the user's condition	The system with simple interface, easy to learn and operate, time-saving
Platform supports phone or online ordering and feedback	1	2	0.333333	0.5	5	2
Platform available to provide reassuring and satisfying meals and make adjustments to feedback	0.5	1	0.2	2	3	0.5
Platform and system focus on user privacy protection	3	5	1	8	6	5
Meals are available in a timely manner	2	0.5	0.125	1	4	1		Expert2
Platform available to introduce different types of menus and pricing tailored to the user's condition	0.2	0.333333	0.166667	0.25	1	1
The system with simple interface, easy to learn and operate, time-saving	0.5	2	0.2	1	1	1
index	Platform supports phone or online ordering and feedback	Platform available to provide reassuring and satisfying meals and make adjustments to feedback	Platform and system focus on user privacy protection	Meals are available in a timely manner	Platform available to introduce different types of menus and pricing tailored to the user's condition	The system with simple interface, easy to learn and operate, time-saving
Platform supports phone or online ordering and feedback	1	1	7	1	3	7
Platform available to provide reassuring and satisfying meals and make adjustments to feedback	1	1	7	1	3	7
Platform and system focus on user privacy protection	0.142857	0.142857	1	0.2	0.333333	1
Meals are available in a timely manner	1	1	5	1	3	7		Expert3
Platform available to introduce different types of menus and pricing tailored to the user's condition	0.333333	0.333333	3	0.333333	1	1
The system with simple interface, easy to learn and operate, time-saving	0.142857	0.142857	1	0.142857	1	1
index	Platform supports phone or online ordering and feedback	Platform available to provide reassuring and satisfying meals and make adjustments to feedback	Platform and system focus on user privacy protection	Meals are available in a timely manner	Platform available to introduce different types of menus and pricing tailored to the user's condition	The system with simple interface, easy to learn and operate, time-saving
Platform supports phone or online ordering and feedback	1	2	0.5	0.2	4	0.2
Platform available to provide reassuring and satisfying meals and make adjustments to feedback	0.5	1	3	0.142857	2	0.2
Platform and system focus on user privacy protection	2	0.333333	1	7	0.5	0.2
Meals are available in a timely manner	5	7	0.142857	1	5	4		Expert4
Platform available to introduce different types of menus and pricing tailored to the user's condition	0.25	0.5	2	0.2	1	0.2
The system with simple interface, easy to learn and operate, time-saving	5	5	5	0.25	5	1
指标	Platform supports phone or online ordering and feedback	Platform available to provide reassuring and satisfying meals and make adjustments to feedback	Platform and system focus on user privacy protection	Meals are available in a timely manner	Platform available to introduce different types of menus and pricing tailored to the user's condition	The system with simple interface, easy to learn and operate, time-saving
Platform supports phone or online ordering and feedback	1	1	3	2	1	1
Platform available to provide reassuring and satisfying meals and make adjustments to feedback	1	1	0.333333	1	1	1
Platform and system focus on user privacy protection	0.333333	3	1	0.333333	0.333333	0.333333		Expert5
Meals are available in a timely manner	0.5	1	3	1	1	3
Platform available to introduce different types of menus and pricing tailored to the user's condition	1	1	3	1	1	3
The system with simple interface, easy to learn and operate, time-saving	1	1	3	0.333333	0.333333	1
index	Platform supports phone or online ordering and feedback	Platform available to provide reassuring and satisfying meals and make adjustments to feedback	Platform and system focus on user privacy protection	Meals are available in a timely manner	Platform available to introduce different types of menus and pricing tailored to the user's condition	The system with simple interface, easy to learn and operate, time-saving
Platform supports phone or online ordering and feedback	1	0.333333	1	0.333333	0.142857	1
Platform available to provide reassuring and satisfying meals and make adjustments to feedback	3	1	1	7	3	7
Platform and system focus on user privacy protection	1	1	1	7	3	5		Expert6
Meals are available in a timely manner	3	0.142857	0.142857	1	0.333333	5
Platform available to introduce different types of menus and pricing tailored to the user's condition	7	0.333333	0.333333	3	1	5
The system with simple interface, easy to learn and operate, time-saving	1	0.142857	0.2	0.2	0.2	1
index	Platform supports phone or online ordering and feedback	Platform available to provide reassuring and satisfying meals and make adjustments to feedback	Platform and system focus on user privacy protection	Meals are available in a timely manner	Platform available to introduce different types of menus and pricing tailored to the user's condition	The system with simple interface, easy to learn and operate, time-saving
Platform supports phone or online ordering and feedback	1	3	1	1	3	1
Platform available to provide reassuring and satisfying meals and make adjustments to feedback	0.333333	1	3	1	1	1
Platform and system focus on user privacy protection	1	0.333333	1	0.333333	0.333333	0.333333
Meals are available in a timely manner	1	1	3	1	3	1		Expert7
Platform available to introduce different types of menus and pricing tailored to the user's condition	0.333333	1	3	0.333333	1	1
The system with simple interface, easy to learn and operate, time-saving	1	1	3	1	1	1
index	Platform supports phone or online ordering and feedback	Platform available to provide reassuring and satisfying meals and make adjustments to feedback	Platform and system focus on user privacy protection	Meals are available in a timely manner	Platform available to introduce different types of menus and pricing tailored to the user's condition	The system with simple interface, easy to learn and operate, time-saving
Platform supports phone or online ordering and feedback	1	0.333333	1	1	0.2	0.111111
Platform available to provide reassuring and satisfying meals and make adjustments to feedback	3	1	3	3	0.5	0.125
Platform and system focus on user privacy protection	1	0.333333	1	1	0.333333	0.125
Meals are available in a timely manner	1	0.333333	1	1	0.25	0.125		Expert8
Platform available to introduce different types of menus and pricing tailored to the user's condition	5	2	3	4	1	0.142857
The system with simple interface, easy to learn and operate, time-saving	9	8	8	8	7	1
index	Platform supports phone or online ordering and feedback	Platform available to provide reassuring and satisfying meals and make adjustments to feedback	Platform and system focus on user privacy protection	Meals are available in a timely manner	Platform available to introduce different types of menus and pricing tailored to the user's condition	The system with simple interface, easy to learn and operate, time-saving
Platform supports phone or online ordering and feedback	1	1	1	1	1	1
Platform available to provide reassuring and satisfying meals and make adjustments to feedback	1	1	1	1	1	1		Expert9
Platform and system focus on user privacy protection	1	1	1	1	1	1
Meals are available in a timely manner	1	1	1	1	1	1
Platform available to introduce different types of menus and pricing tailored to the user's condition	1	1	1	1	1	1
The system with simple interface, easy to learn and operate, time-saving	1	1	1	1	1	1
index	Platform supports phone or online ordering and feedback	Platform available to provide reassuring and satisfying meals and make adjustments to feedback	Platform and system focus on user privacy protection	Meals are available in a timely manner	Platform available to introduce different types of menus and pricing tailored to the user's condition	The system with simple interface, easy to learn and operate, time-saving
Platform supports phone or online ordering and feedback	1	0.2	0.333333	0.142857	0.2	0.142857
Platform available to provide reassuring and satisfying meals and make adjustments to feedback	5	1	3	0.2	3	0.333333
Platform and system focus on user privacy protection	3	0.333333	1	0.2	0.2	0.142857
Meals are available in a timely manner	7	5	5	1	3	5		Expert10
Platform available to introduce different types of menus and pricing tailored to the user's condition	5	0.333333	5	0.333333	1	4
The system with simple interface, easy to learn and operate, time-saving	7	3	7	0.2	0.25	1
index	Platform supports phone or online ordering and feedback	Platform available to provide reassuring and satisfying meals and make adjustments to feedback	Platform and system focus on user privacy protection	Meals are available in a timely manner	Platform available to introduce different types of menus and pricing tailored to the user's condition	The system with simple interface, easy to learn and operate, time-saving
Platform supports phone or online ordering and feedback	1	1	3	1	3	1
Platform available to provide reassuring and satisfying meals and make adjustments to feedback	1	1	3	3	3	1
Platform and system focus on user privacy protection	0.333333	0.333333	1	0.333333	0.333333	0.333333
Meals are available in a timely manner	1	0.333333	3	1	1	1		Expert11
Platform available to introduce different types of menus and pricing tailored to the user's condition	0.333333	0.333333	3	1	1	1
The system with simple interface, easy to learn and operate, time-saving	1	1	3	1	1	1
index	Platform supports phone or online ordering and feedback	Platform available to provide reassuring and satisfying meals and make adjustments to feedback	Platform and system focus on user privacy protection	Meals are available in a timely manner	Platform available to introduce different types of menus and pricing tailored to the user's condition	The system with simple interface, easy to learn and operate, time-saving
Platform supports phone or online ordering and feedback	1	1	1	1	1	1
Platform available to provide reassuring and satisfying meals and make adjustments to feedback	1	1	1	1	1	1
Platform and system focus on user privacy protection	1	1	1	1	1	1		Expert12
Meals are available in a timely manner	1	1	1	1	1	1
Platform available to introduce different types of menus and pricing tailored to the user's condition	1	1	1	1	1	1
The system with simple interface, easy to learn and operate, time-saving	1	1	1	1	1	1
index	Platform supports phone or online ordering and feedback	Platform available to provide reassuring and satisfying meals and make adjustments to feedback	Platform and system focus on user privacy protection	Meals are available in a timely manner	Platform available to introduce different types of menus and pricing tailored to the user's condition	The system with simple interface, easy to learn and operate, time-saving
Platform supports phone or online ordering and feedback	1	1	1	1	1	1
Platform available to provide reassuring and satisfying meals and make adjustments to feedback	1	1	1	1	1	1
Platform and system focus on user privacy protection	1	1	1	1	1	1
Meals are available in a timely manner	1	1	1	1	1	1		Expert13
Platform available to introduce different types of menus and pricing tailored to the user's condition	1	1	1	1	1	1
The system with simple interface, easy to learn and operate, time-saving	1	1	1	1	1	1
index	Platform supports phone or online ordering and feedback	Platform available to provide reassuring and satisfying meals and make adjustments to feedback	Platform and system focus on user privacy protection	Meals are available in a timely manner	Platform available to introduce different types of menus and pricing tailored to the user's condition	The system with simple interface, easy to learn and operate, time-saving
Platform supports phone or online ordering and feedback	1	0.333333	3	0.2	1	1
Platform available to provide reassuring and satisfying meals and make adjustments to feedback	3	1	3	0.25	1	1
Platform and system focus on user privacy protection	0.333333	0.333333	1	1	3	5
Meals are available in a timely manner	5	4	1	1	3	5		Expert14
Platform available to introduce different types of menus and pricing tailored to the user's condition	1	1	0.333333	0.333333	1	4
The system with simple interface, easy to learn and operate, time-saving	1	1	0.2	0.2	0.25	1
index	Platform supports phone or online ordering and feedback	Platform available to provide reassuring and satisfying meals and make adjustments to feedback	Platform and system focus on user privacy protection	Meals are available in a timely manner	Platform available to introduce different types of menus and pricing tailored to the user's condition	The system with simple interface, easy to learn and operate, time-saving
Platform supports phone or online ordering and feedback	1	0.333333	0.2	2	3	0.142857
Platform available to provide reassuring and satisfying meals and make adjustments to feedback	3	1	0.333333	2	3	0.2
Platform and system focus on user privacy protection	5	3	1	7	4	2
Meals are available in a timely manner	0.5	0.5	0.142857	1	0.333333	0.142857		Expert15
Platform available to introduce different types of menus and pricing tailored to the user's condition	0.333333	0.333333	0.25	3	1	0.111111
The system with simple interface, easy to learn and operate, time-saving	7	5	0.5	7	9	1
