# Supplementary material for: A study on the quality evaluation index system of smart home care for older adults in the community ——based on Delphi and AHP
Source: BMC Public Health. 2023 Mar 1;23:411. doi: 10.1186/s12889-023-15262-1 (PMC9975439; doi:10.1186/s12889-023-15262-1)
Supplement: Supplementary file 5 — Additional file 5. Judgement Matrix of smart amusement assistance. [file 12889_2023_15262_MOESM5_ESM.xlsx]

## Sheet: Sheet1
index	Platform supports users to achieve psychological consultation, appointment and feedback by phone or online	AI devices partially realize the emotional companionship needs of users	Available to provide services by professionals to enhance user's mental health and make adjustments to feedback	Platform and AI devices focus on user privacy protection	Ability to ensure timely response and service to user's needs	Ability to provide services and pricing based on the actual psychological needs of users	The system and devices with simple interface, easy to learn and operate, time-saving
Platform supports users to achieve psychological consultation, appointment and feedback by phone or online	1	1	0.25	0.5	0.25	8	4
AI devices partially realize the emotional companionship needs of users	1	1	0.333333	0.5	1	8	3
Available to provide services by professionals to enhance user's mental health and make adjustments to feedback	4	3	1	0.2	0.166667	7	2
Platform and AI devices focus on user privacy protection	2	2	5	1	2	6	5		Expert1
Ability to ensure timely response and service to user's needs	4	1	6	0.5	1	4	5
Ability to provide services and pricing based on the actual psychological needs of users	0.125	0.125	0.142857	0.166667	0.25	1	0.333333
The system and devices with simple interface, easy to learn and operate, time-saving	0.25	0.333333	0.5	0.2	0.2	3	1
index	Platform supports users to achieve psychological consultation, appointment and feedback by phone or online	AI devices partially realize the emotional companionship needs of users	Available to provide services by professionals to enhance user's mental health and make adjustments to feedback	Platform and AI devices focus on user privacy protection	Ability to ensure timely response and service to user's needs	Ability to provide services and pricing based on the actual psychological needs of users	The system and devices with simple interface, easy to learn and operate, time-saving
Platform supports users to achieve psychological consultation, appointment and feedback by phone or online	1	2	1	1	0.333333	0.333333	1
AI devices partially realize the emotional companionship needs of users	0.5	1	0.333333	2	0.5	1	5
Available to provide services by professionals to enhance user's mental health and make adjustments to feedback	1	3	1	5	3	3	5
Platform and AI devices focus on user privacy protection	1	0.5	0.2	1	0.333333	0.5	1
Ability to ensure timely response and service to user's needs	3	2	0.333333	3	1	3	5		Expert2
Ability to provide services and pricing based on the actual psychological needs of users	3	1	0.333333	2	0.333333	1	7
The system and devices with simple interface, easy to learn and operate, time-saving	1	0.2	0.2	1	0.2	0.142857	1
index	Platform supports users to achieve psychological consultation, appointment and feedback by phone or online	AI devices partially realize the emotional companionship needs of users	Available to provide services by professionals to enhance user's mental health and make adjustments to feedback	Platform and AI devices focus on user privacy protection	Ability to ensure timely response and service to user's needs	Ability to provide services and pricing based on the actual psychological needs of users	The system and devices with simple interface, easy to learn and operate, time-saving
Platform supports users to achieve psychological consultation, appointment and feedback by phone or online	1	1	1/3	3	3	3	5
AI devices partially realize the emotional companionship needs of users	1	1	1/3	3	3	3	5
Available to provide services by professionals to enhance user's mental health and make adjustments to feedback	3	3	1	7	7	7	7
Platform and AI devices focus on user privacy protection	1/3	1/3	1/7	1	1/3	1	1		Expert3
Ability to ensure timely response and service to user's needs	1/3	1/3	1/7	3	1	7	9
Ability to provide services and pricing based on the actual psychological needs of users	1/3	1/3	1/7	1	1/7	1	3
The system and devices with simple interface, easy to learn and operate, time-saving	1/5	1/5	1/7	1	1/9	1/3	1
index	Platform supports users to achieve psychological consultation, appointment and feedback by phone or online	AI devices partially realize the emotional companionship needs of users	Available to provide services by professionals to enhance user's mental health and make adjustments to feedback	Platform and AI devices focus on user privacy protection	Ability to ensure timely response and service to user's needs	Ability to provide services and pricing based on the actual psychological needs of users	The system and devices with simple interface, easy to learn and operate, time-saving
Platform supports users to achieve psychological consultation, appointment and feedback by phone or online	1	3	3	5	0.25	3	0.5
AI devices partially realize the emotional companionship needs of users	0.333333	1	2	5	0.25	3	0.5
Available to provide services by professionals to enhance user's mental health and make adjustments to feedback	0.333333	0.5	1	4	0.2	2	0.333333
Platform and AI devices focus on user privacy protection	0.2	0.2	0.25	1	0.2	2	0.333333		Expert4
Ability to ensure timely response and service to user's needs	4	4	5	5	1	4	3
Ability to provide services and pricing based on the actual psychological needs of users	0.333333	0.333333	0.5	0.5	0.25	1	0.333333
The system and devices with simple interface, easy to learn and operate, time-saving	2	2	3	3	0.333333	3	1
index	Platform supports users to achieve psychological consultation, appointment and feedback by phone or online	AI devices partially realize the emotional companionship needs of users	Available to provide services by professionals to enhance user's mental health and make adjustments to feedback	Platform and AI devices focus on user privacy protection	Ability to ensure timely response and service to user's needs	Ability to provide services and pricing based on the actual psychological needs of users	The system and devices with simple interface, easy to learn and operate, time-saving
Platform supports users to achieve psychological consultation, appointment and feedback by phone or online	1	1	1	1	0.333333	1	1
AI devices partially realize the emotional companionship needs of users	1	1	0.333333	1	0.333333	1	1
Available to provide services by professionals to enhance user's mental health and make adjustments to feedback	1	3	1	1	1	1	1
Platform and AI devices focus on user privacy protection	1	1	1	1	0.333333	0.333333	0.333333		Expert5
Ability to ensure timely response and service to user's needs	3	3	1	3	1	1	3
Ability to provide services and pricing based on the actual psychological needs of users	1	1	1	3	1	1	0.333333
The system and devices with simple interface, easy to learn and operate, time-saving	1	1	1	3	0.333333	3	1
index	Platform supports users to achieve psychological consultation, appointment and feedback by phone or online	AI devices partially realize the emotional companionship needs of users	Available to provide services by professionals to enhance user's mental health and make adjustments to feedback	Platform and AI devices focus on user privacy protection	Ability to ensure timely response and service to user's needs	Ability to provide services and pricing based on the actual psychological needs of users	The system and devices with simple interface, easy to learn and operate, time-saving
Platform supports users to achieve psychological consultation, appointment and feedback by phone or online	1	0.142857	0.111111	0.111111	0.333333	0.142857	3
AI devices partially realize the emotional companionship needs of users	7	1	0.333333	0.111111	5	0.333333	5
Available to provide services by professionals to enhance user's mental health and make adjustments to feedback	9	3	1	0.111111	7	1	7
Platform and AI devices focus on user privacy protection	9	9	9	1	9	9	9
Ability to ensure timely response and service to user's needs	3	0.2	0.142857	0.111111	1	0.2	3		Expert6
Ability to provide services and pricing based on the actual psychological needs of users	7	3	1	0.111111	5	1	7
The system and devices with simple interface, easy to learn and operate, time-saving	0.333333	0.2	0.142857	0.111111	0.333333	0.142857	1
index	Platform supports users to achieve psychological consultation, appointment and feedback by phone or online	AI devices partially realize the emotional companionship needs of users	Available to provide services by professionals to enhance user's mental health and make adjustments to feedback	Platform and AI devices focus on user privacy protection	Ability to ensure timely response and service to user's needs	Ability to provide services and pricing based on the actual psychological needs of users	The system and devices with simple interface, easy to learn and operate, time-saving
Platform supports users to achieve psychological consultation, appointment and feedback by phone or online	1	5	1	5	3	3	3
AI devices partially realize the emotional companionship needs of users	0.2	1	0.333333	1	0.333333	1	0.333333
Available to provide services by professionals to enhance user's mental health and make adjustments to feedback	1	3	1	3	1	1	1
Platform and AI devices focus on user privacy protection	0.2	1	0.333333	1	0.333333	1	1
Ability to ensure timely response and service to user's needs	0.333333	3	1	3	1	1	1		Expert7
Ability to provide services and pricing based on the actual psychological needs of users	0.333333	1	1	1	1	1	1
The system and devices with simple interface, easy to learn and operate, time-saving	0.333333	3	1	1	1	1	1
index	Platform supports users to achieve psychological consultation, appointment and feedback by phone or online	AI devices partially realize the emotional companionship needs of users	Available to provide services by professionals to enhance user's mental health and make adjustments to feedback	Platform and AI devices focus on user privacy protection	Ability to ensure timely response and service to user's needs	Ability to provide services and pricing based on the actual psychological needs of users	The system and devices with simple interface, easy to learn and operate, time-saving
Platform supports users to achieve psychological consultation, appointment and feedback by phone or online	1	1	1	1	0.333333	0.2	0.125
AI devices partially realize the emotional companionship needs of users	1	1	1	1	0.333333	0.2	0.125
Available to provide services by professionals to enhance user's mental health and make adjustments to feedback	1	1	1	1	0.333333	0.2	0.125
Platform and AI devices focus on user privacy protection	1	1	1	1	0.333333	0.2	0.125		Expert8
Ability to ensure timely response and service to user's needs	3	3	3	3	1	0.333333	0.166667
Ability to provide services and pricing based on the actual psychological needs of users	5	5	5	5	3	1	0.25
The system and devices with simple interface, easy to learn and operate, time-saving	8	8	8	8	6	4	1
index	Platform supports users to achieve psychological consultation, appointment and feedback by phone or online	AI devices partially realize the emotional companionship needs of users	Available to provide services by professionals to enhance user's mental health and make adjustments to feedback	Platform and AI devices focus on user privacy protection	Ability to ensure timely response and service to user's needs	Ability to provide services and pricing based on the actual psychological needs of users	The system and devices with simple interface, easy to learn and operate, time-saving
Platform supports users to achieve psychological consultation, appointment and feedback by phone or online	1	1	1	1	1	1	1
AI devices partially realize the emotional companionship needs of users	1	1	1	1	1	1	1
Available to provide services by professionals to enhance user's mental health and make adjustments to feedback	1	1	1	1	1	1	1
Platform and AI devices focus on user privacy protection	1	1	1	1	1	1	1
Ability to ensure timely response and service to user's needs	1	1	1	1	1	1	1		Expert9
Ability to provide services and pricing based on the actual psychological needs of users	1	1	1	1	1	1	1
The system and devices with simple interface, easy to learn and operate, time-saving	1	1	1	1	1	1	1
index	Platform supports users to achieve psychological consultation, appointment and feedback by phone or online	AI devices partially realize the emotional companionship needs of users	Available to provide services by professionals to enhance user's mental health and make adjustments to feedback	Platform and AI devices focus on user privacy protection	Ability to ensure timely response and service to user's needs	Ability to provide services and pricing based on the actual psychological needs of users	The system and devices with simple interface, easy to learn and operate, time-saving
Platform supports users to achieve psychological consultation, appointment and feedback by phone or online	1	3	0.2	5	0.333333	5	0.333333
AI devices partially realize the emotional companionship needs of users	0.333333	1	0.142857	3	0.2	3	3
Available to provide services by professionals to enhance user's mental health and make adjustments to feedback	5	7	1	3	5	7	9
Platform and AI devices focus on user privacy protection	0.2	0.333333	0.333333	1	0.142857	0.2	0.333333
Ability to ensure timely response and service to user's needs	3	5	0.2	7	1	5	3		Expert10
Ability to provide services and pricing based on the actual psychological needs of users	0.2	0.333333	0.142857	5	0.2	1	3
The system and devices with simple interface, easy to learn and operate, time-saving	3	0.333333	0.111111	3	0.333333	0.333333	1
index	Platform supports users to achieve psychological consultation, appointment and feedback by phone or online	AI devices partially realize the emotional companionship needs of users	Available to provide services by professionals to enhance user's mental health and make adjustments to feedback	Platform and AI devices focus on user privacy protection	Ability to ensure timely response and service to user's needs	Ability to provide services and pricing based on the actual psychological needs of users	The system and devices with simple interface, easy to learn and operate, time-saving
Platform supports users to achieve psychological consultation, appointment and feedback by phone or online	1	1	1	3	1	3	1
AI devices partially realize the emotional companionship needs of users	1	1	1	1	1	3	1
Available to provide services by professionals to enhance user's mental health and make adjustments to feedback	1	1	1	3	1	1	1
Platform and AI devices focus on user privacy protection	0.333333	1	0.333333	1	1	1	1		Expert11
Ability to ensure timely response and service to user's needs	1	1	1	1	1	1	1
Ability to provide services and pricing based on the actual psychological needs of users	0.333333	0.333333	1	1	1	1	1
The system and devices with simple interface, easy to learn and operate, time-saving	1	1	1	1	1	1	1
index	Platform supports users to achieve psychological consultation, appointment and feedback by phone or online	AI devices partially realize the emotional companionship needs of users	Available to provide services by professionals to enhance user's mental health and make adjustments to feedback	Platform and AI devices focus on user privacy protection	Ability to ensure timely response and service to user's needs	Ability to provide services and pricing based on the actual psychological needs of users	The system and devices with simple interface, easy to learn and operate, time-saving
Platform supports users to achieve psychological consultation, appointment and feedback by phone or online	1	1	1	1	1	1	1
AI devices partially realize the emotional companionship needs of users	1	1	1	1	1	1	1
Available to provide services by professionals to enhance user's mental health and make adjustments to feedback	1	1	1	1	1	1	1
Platform and AI devices focus on user privacy protection	1	1	1	1	1	1	1		Expert12
Ability to ensure timely response and service to user's needs	1	1	1	1	1	1	1
Ability to provide services and pricing based on the actual psychological needs of users	1	1	1	1	1	1	1
The system and devices with simple interface, easy to learn and operate, time-saving	1	1	1	1	1	1	1
index	Platform supports users to achieve psychological consultation, appointment and feedback by phone or online	AI devices partially realize the emotional companionship needs of users	Available to provide services by professionals to enhance user's mental health and make adjustments to feedback	Platform and AI devices focus on user privacy protection	Ability to ensure timely response and service to user's needs	Ability to provide services and pricing based on the actual psychological needs of users	The system and devices with simple interface, easy to learn and operate, time-saving
Platform supports users to achieve psychological consultation, appointment and feedback by phone or online	1	1	1	1	1	1	1
AI devices partially realize the emotional companionship needs of users	1	1	1	1	1	1	1
Available to provide services by professionals to enhance user's mental health and make adjustments to feedback	1	1	1	1	1	1	1
Platform and AI devices focus on user privacy protection	1	1	1	1	1	1	1		Expert13
Ability to ensure timely response and service to user's needs	1	1	1	1	1	1	1
Ability to provide services and pricing based on the actual psychological needs of users	1	1	1	1	1	1	1
The system and devices with simple interface, easy to learn and operate, time-saving	1	1	1	1	1	1	1
index	Platform supports users to achieve psychological consultation, appointment and feedback by phone or online	AI devices partially realize the emotional companionship needs of users	Available to provide services by professionals to enhance user's mental health and make adjustments to feedback	Platform and AI devices focus on user privacy protection	Ability to ensure timely response and service to user's needs	Ability to provide services and pricing based on the actual psychological needs of users	The system and devices with simple interface, easy to learn and operate, time-saving
Platform supports users to achieve psychological consultation, appointment and feedback by phone or online	1	5	5	5	5	5	5
AI devices partially realize the emotional companionship needs of users	0.2	1	5	5	5	5	5
Available to provide services by professionals to enhance user's mental health and make adjustments to feedback	0.2	0.2	1	5	5	5	5
Platform and AI devices focus on user privacy protection	0.2	0.2	0.2	1	5	5	5		Expert14
Ability to ensure timely response and service to user's needs	0.2	0.2	0.2	0.2	1	5	5
Ability to provide services and pricing based on the actual psychological needs of users	0.2	0.2	0.2	0.2	0.2	1	5
The system and devices with simple interface, easy to learn and operate, time-saving	0.2	0.2	0.2	0.2	0.2	0.2	1
index	Platform supports users to achieve psychological consultation, appointment and feedback by phone or online	AI devices partially realize the emotional companionship needs of users	Available to provide services by professionals to enhance user's mental health and make adjustments to feedback	Platform and AI devices focus on user privacy protection	Ability to ensure timely response and service to user's needs	Ability to provide services and pricing based on the actual psychological needs of users	The system and devices with simple interface, easy to learn and operate, time-saving
Platform supports users to achieve psychological consultation, appointment and feedback by phone or online	1	0.333333	0.142857	0.111111	3	0.2	0.25
AI devices partially realize the emotional companionship needs of users	3	1	0.2	0.25	3	0.142857	3
Available to provide services by professionals to enhance user's mental health and make adjustments to feedback	7	5	1	5	3	3	5
Platform and AI devices focus on user privacy protection	9	4	0.2	1	2	0.333333	0.2
Ability to ensure timely response and service to user's needs	0.333333	0.333333	0.333333	0.5	1	0.333333	0.2		Expert15
Ability to provide services and pricing based on the actual psychological needs of users	5	7	0.333333	3	3	1	3
The system and devices with simple interface, easy to learn and operate, time-saving	4	0.333333	0.2	5	5	0.333333	1
