# Supplementary material for: A study on the quality evaluation index system of smart home care for older adults in the community ——based on Delphi and AHP
Source: BMC Public Health. 2023 Mar 1;23:411. doi: 10.1186/s12889-023-15262-1 (PMC9975439; doi:10.1186/s12889-023-15262-1)
Supplement: Supplementary file 8 — Additional file 8. 2.Expert authority. [file 12889_2023_15262_MOESM8_ESM.xlsx]

## Sheet: Sheet1
Expert authority—round 1
expert	practical experience	theoretical analysis	reference material	Intuitive choice		Familiarity
1	0.5	0.3	0.1	0.1		1
2	0.5	0.2	0.1	0.1		0.8
3	0.4	0.2	0.1	0.1		0.6
4	0.5	0.2	0.1	0.1		0.8
5	0.4	0.2	0.1	0.1		0.6
6	0.5	0.3	0.1	0.1		1
7	0.5	0.3	0.1	0.1		1
8	0.5	0.2	0.1	0.1		1
9	0.5	0.2	0.1	0.1		0.8
10	0.4	0.3	0.1	0.1		0.8
11	0.5	0.2	0.1	0.1		1
12	0.5	0.3	0.1	0.1		1
13	0.5	0.2	0.1	0.1		1
14	0.3	0.2	0.1	0.1		0.6
15	0.5	0.2	0.1	0.1		1
Expert authority—round 2
expert	practical experience	theoretical analysis	reference material	Intuitive choice		Familiarity
1	0.5	0.3	0.1	0.1		0.8
2	0.5	0.2	0.1	0.1		0.8
3	0.4	0.2	0.1	0.1		0.6
4	0.5	0.2	0.1	0.1		0.8
5	0.4	0.2	0.1	0.1		0.6
6	0.5	0.3	0.1	0.1		1
7	0.5	0.3	0.1	0.1		1
8	0.5	0.2	0.1	0.1		1
9	0.5	0.2	0.1	0.1		0.8
10	0.4	0.3	0.1	0.1		0.6
11	0.5	0.2	0.1	0.1		1
12	0.5	0.3	0.1	0.1		1
13	0.5	0.2	0.1	0.1		1
14	0.3	0.2	0.1	0.1		0.6
15	0.5	0.2	0.1	0.1		1
